# Supplementary material for: Detection of mitochondrial insertions in the nucleus (NuMts) of Pleistocene and modern muskoxen
Source: BMC Evol Biol. 2007 Apr 27;7:67. doi: 10.1186/1471-2148-7-67 (PMC1876215; doi:10.1186/1471-2148-7-67)
Supplement: Additional file 3 — Pairwise Relative Rate Test results. Significant likelihood ratio tests (LRT) of pairwise combinations of sequences evolving at different rates. The evolutionary rate of the outgroup was independently calculated in all 3-taxon trees. Branch lengths denote the number of substitutions per site. Results are listed by ascending order of significance. [file 1471-2148-7-67-S3.xls]

## Sheet: muskox HVR RRT
LRT	P-value	Significance level	Taxa triplet
19.0169	7.42229e-05	(***)	(SEROW:0.0911643,(CHB:0.0175775,CH.1.9:0.176674))
18.0657	0.000119421	(***)	(SEROW:0.0979452,(CH.1.9:0.160909,CB.1.69:0.0203269))
18.0643	0.000119506	(***)	(SEROW:0.0979295,(CH.1.9:0.160869,E.1.5:0.020332))
17.4921	0.00015986	(***)	(SEROW:0.0841908,(CH.1.3:0.180599,CHB:0.0254814))
16.7719	0.00022848	(***)	(SEROW:0.0894854,(CH.1.9:0.176842,CB.1.3:0.0241417))
16.4198	0.000271952	(***)	(SEROW:0.0925822,(CH.1.3:0.165865,CB.1.69:0.0256798))
16.4168	0.000272357	(***)	(SEROW:0.0925733,(CH.1.3:0.165834,E.1.5:0.0256813))
15.5327	0.000423751	(***)	(SEROW:0.0825473,(CH.1.3:0.180794,CB.1.3:0.0320949))
13.876	0.000970217	(***)	(SEROW:0.101839,(CH.1.2:0.124703,E.1.5:0.0128869))
13.8734	0.000971477	(***)	(SEROW:0.101834,(CH.1.2:0.124716,CB.1.69:0.0128961))
13.2919	0.00129927	(**)	(SEROW:0.0827902,(CH.1.2:0.151356,CHB:0.0250188))
13.1893	0.00136765	(**)	(SEROW:0.0865863,(CHB:0.0171937,CB.1.1:0.104329))
13.0201	0.00148843	(**)	(SEROW:0.0865447,(CB.1.1:0.103632,CB.1.3:0.0227821))
12.5435	0.00188888	(**)	(SEROW:0.111337,(CH.1.7:0.0219224,CB.1.1:0.0954875))
11.8508	0.0026707	(**)	(SEROW:0.0758426,(CH.1.1:0.141659,CHB:0.0385385))
11.7577	0.0027987	(**)	(SEROW:0.0820898,(CH.1.2:0.15131,CB.1.3:0.0307944))
11.2384	0.00362755	(**)	(SEROW:0.0878384,(CH.1.1:0.116489,E.1.5:0.0309941))
11.2382	0.0036279	(**)	(SEROW:0.0878446,(CH.1.1:0.116513,CB.1.69:0.0310011))
11.1982	0.00370111	(**)	(SEROW:0.111617,(CB.1.1:0.0955328,CB:0.017149))
10.9662	0.00415641	(**)	(SEROW:0.0860704,(CH.1.4:0.0929522,CHB:0.0174099))
10.794	0.00453017	(**)	(SEROW:0.0860122,(CH.1.4:0.0922293,CB.1.3:0.0230303))
10.4833	0.00529156	(**)	(SEROW:0.079901,(MMO4:0.0512422,CH.1.9:0.182911))
10.077	0.00648343	(**)	(SEROW:0.0934421,(CH.1.9:0.172355,E.1.7:0.0456286))
9.9841	0.00679175	(**)	(SEROW:0.0743569,(MMO4:0.0581847,CH.1.3:0.187613))
9.5383	0.00848757	(**)	(SEROW:0.102916,(CH.1.7:0.0334067,CB.1.4:0.0748012))
9.4697	0.00878385	(**)	(SEROW:0.087451,(CH.1.3:0.176741,E.1.7:0.0524752))
9.1732	0.0101875	(*)	(SEROW:0.0640241,(CH.1.9:0.19267,CB:0.0664809))
9.0743	0.0107041	(*)	(SEROW:0.05932,(CH.1.3:0.198148,CB:0.071699))
9.0445	0.0108645	(*)	(SEROW:0.104887,(CH.1.4:0.0885168,CH.1.7:0.0290427))
8.7024	0.0128911	(*)	(SEROW:0.111556,(CB.1.1:0.0952933,E.1.1:0.0231396))
8.7024	0.0128913	(*)	(SEROW:0.111552,(CH.1.6:0.0231157,CB.1.1:0.0952874))
8.3235	0.01558	(*)	(SEROW:0.0816109,(CB.1.1:0.123749,CB.1.69:0.0316824))
8.3227	0.0155866	(*)	(SEROW:0.0815991,(CB.1.1:0.123713,E.1.5:0.0316772))
8.2596	0.0160862	(*)	(SEROW:0.0630011,(CH.1.7:0.0722972,CH.1.9:0.192697))
8.2376	0.016264	(*)	(SEROW:0.0581046,(CH.1.3:0.198288,CH.1.7:0.0774464))
8.2263	0.0163564	(*)	(SEROW:0.103121,(CB:0.0286615,CB.1.4:0.0748313))
8.1749	0.016782	(*)	(SEROW:0.0747705,(CH.1.1:0.142946,CB.1.3:0.044547))
7.9884	0.018422	(*)	(SEROW:0.062715,(CH.1.6:0.0737378,CH.1.9:0.192804))
7.9884	0.018422	(*)	(SEROW:0.0627149,(CH.1.9:0.192804,E.1.1:0.0737378))
7.9268	0.0189987	(*)	(SEROW:0.0582882,(CH.1.3:0.198393,CH.1.6:0.0785842))
7.9268	0.0189987	(*)	(SEROW:0.0582882,(CH.1.3:0.198393,E.1.1:0.0785842))
7.8879	0.0193714	(*)	(SEROW:0.110672,(MMO8:0.0363217,CB.1.1:0.100717))
7.8858	0.019392	(*)	(SEROW:0.101456,(MMO4:0.0243658,CB.1.1:0.106873))
7.8741	0.019506	(*)	(SEROW:0.0773357,(CH.1.9:0.184036,ELE:0.0658348))
7.7945	0.020298	(*)	(SEROW:0.117358,(OMTAI38:0.0259825,CB.1.1:0.0861912))
7.7012	0.0212667	(*)	(SEROW:0.074323,(OMTAI38:0.0681333,CH.1.9:0.184661))
7.7012	0.0212667	(*)	(SEROW:0.0743273,(CH.1.9:0.184662,CB.1.5:0.0681308))
7.701	0.0212692	(*)	(SEROW:0.105645,(CH.1.4:0.0885375,CB:0.0242327))
7.6404	0.0219233	(*)	(SEROW:0.116872,(OMTAI95:0.0265996,CB.1.1:0.0855391))
7.6256	0.0220857	(*)	(SEROW:0.0906016,(CH.1.5:0.061219,CH.1.9:0.170805))
7.6238	0.0221062	(*)	(SEROW:0.0737962,(OMTAI95:0.0687305,CH.1.9:0.184315))
7.6227	0.0221182	(*)	(SEROW:0.0726269,(CH.1.3:0.188872,ELE:0.0716226))
7.5574	0.0228525	(*)	(SEROW:0.0776208,(MMO235:0.0657485,CH.1.9:0.180541))
7.5561	0.0228668	(*)	(SEROW:0.0776211,(MMO67:0.0657593,CH.1.9:0.180572))
7.5561	0.022867	(*)	(SEROW:0.124291,(CH.1.7:0.00903322,CBL.1:0.0279421))
7.5164	0.0233254	(*)	(SEROW:0.124297,(CHL.4:0.0279367,CH.1.7:0.00903371))
7.5036	0.023475	(*)	(SEROW:0.06947,(CH.1.3:0.189652,CB.1.5:0.0738632))
7.5036	0.0234751	(*)	(SEROW:0.0694731,(OMTAI38:0.0738632,CH.1.3:0.189658))
7.4706	0.0238655	(*)	(SEROW:0.075973,(MMO1:0.0684157,CH.1.9:0.185567))
7.4362	0.0242796	(*)	(SEROW:0.0690112,(OMTAI95:0.0743751,CH.1.3:0.189375))
7.3694	0.0251041	(*)	(SEROW:0.0699042,(OMTAI1439:0.0722349,CH.1.9:0.185602))
7.3009	0.0259789	(*)	(SEROW:0.0728486,(MMO235:0.0716004,CH.1.3:0.185487))
7.3007	0.0259815	(*)	(SEROW:0.0728452,(MMO67:0.0716136,CH.1.3:0.185521))
7.2422	0.0267533	(*)	(SEROW:0.0711537,(MMO1:0.0742844,CH.1.3:0.190586))
7.2324	0.0268844	(*)	(SEROW:0.0654945,(OMTAI1439:0.0773866,CH.1.3:0.190796))
7.2049	0.0272572	(*)	(SEROW:0.0853753,(CH.1.3:0.175581,CH.1.5:0.0670639))
7.0499	0.0294526	(*)	(SEROW:0.10439,(CB.1.1:0.0920974,E.1.7:0.0279048))
6.9383	0.031144	(*)	(SEROW:0.0846635,(CHB:0.0216462,CB.1.4:0.09617))
6.829	0.0328924	(*)	(SEROW:0.111101,(CB.1.1:0.0914421,CB.1.5:0.03228))
6.8245	0.0329664	(*)	(SEROW:0.110971,(CB.1.1:0.0964739,ELE:0.0331534))
6.7994	0.0333839	(*)	(SEROW:0.111088,(OMTAI1439:0.0322524,CB.1.1:0.0915189))
6.7735	0.0338188	(*)	(SEROW:0.0760869,(CH.1.9:0.18376,E.1.4:0.0733101))
6.7653	0.0339575	(*)	(SEROW:0.102382,(CH.1.2:0.11044,E.1.7:0.0317385))
6.7041	0.0350132	(*)	(SEROW:0.0658772,(CH.1.2:0.161987,CB:0.0632247))
6.5901	0.0370664	(*)	(SEROW:0.111137,(MMO67:0.0293906,CB.1.1:0.096652))
6.5896	0.0370763	(*)	(SEROW:0.111129,(MMO235:0.029344,CB.1.1:0.0966399))
6.5848	0.0371649	(*)	(SEROW:0.0724358,(OMTAI46:0.075987,CH.1.9:0.184529))
6.5842	0.0371755	(*)	(SEROW:0.0716687,(CH.1.3:0.188746,E.1.4:0.0786883))
6.5705	0.0374305	(*)	(SEROW:0.0843345,(CB.1.3:0.0282531,CB.1.4:0.0948482))
6.562	0.0375915	(*)	(SEROW:0.132769,(CHL.8:0.0146646,CB.1.1:0.067732))
6.5529	0.0377615	(*)	(SEROW:0.110821,(MMO1:0.0304337,CB.1.1:0.10147))
6.5421	0.0379664	(*)	(SEROW:0.0812193,(CH.1.4:0.111261,CB.1.69:0.0322833))
6.5411	0.0379848	(*)	(SEROW:0.0812095,(CH.1.4:0.111228,E.1.5:0.0322781))
6.4924	0.0389226	(*)	(SEROW:0.074426,(MMO8:0.0751936,CH.1.9:0.185733))
6.4478	0.0398002	(*)	(SEROW:0.0679613,(OMTAI46:0.0812446,CH.1.3:0.189689))
6.3504	0.0417858	(*)	(SEROW:0.0698546,(MMO8:0.0808242,CH.1.3:0.1908))
6.3246	0.0423285	(*)	(SEROW:0.124271,(CH.1.7:0.00903484,CH.1.10:0.0231752))
6.298	0.042894	(*)	(SEROW:0.0656589,(CH.1.2:0.161735,CH.1.7:0.0685196))
6.2949	0.0429619	(*)	(SEROW:0.0871872,(CHL.8:0.0676232,CH.1.9:0.166553))
6.2839	0.0431995	(*)	(SEROW:0.124279,(CLHB:0.0231714,CH.1.7:0.00903461))
6.2785	0.0433145	(*)	(SEROW:0.124848,(CBL.1:0.030542,CB:0.00193017))
6.2698	0.0435032	(*)	(SEROW:0.123653,(CH.1.7:0.00907036,CBL.2:0.0231624))
6.2371	0.0442204	(*)	(SEROW:0.124861,(CHL.4:0.0313267,CB:0.00114888))
6.1639	0.0458706	(*)	(SEROW:0.110914,(MMO8:0.0372539,CH.1.4:0.0880239))
6.0631	0.0482401	(*)	(SEROW:0.10297,(CH.1.6:0.034883,CB.1.4:0.0742425))
6.0631	0.0482401	(*)	(SEROW:0.102972,(CB.1.4:0.0742422,E.1.1:0.0348851))
6.0596	0.048325	(*)	(SEROW:0.101783,(MMO4:0.0248858,CH.1.4:0.0944677))
6.0411	0.0487751	(*)	(SEROW:0.0922242,(CHL.8:0.0571449,CHB:0.0104491))
6.0202	0.0492873	(*)	(SEROW:0.0823345,(CHL.8:0.0729313,CH.1.3:0.171526))
5.9586	0.0508286		(SEROW:0.0743109,(CH.1.9:0.184623,CBL.2:0.0808321))
